# Supplementary material for: Alterations in the Rice Coleoptile Metabolome During Elongation Under Submergence Stress
Source: Int J Mol Sci. 2024 Dec 10;25(24):13256. doi: 10.3390/ijms252413256 (PMC11678009; doi:10.3390/ijms252413256)
Supplement: Supplementary file 1 [file ijms-25-13256-s001.zip]

Archive with 2 entries (2 files):
- IJMS-Yemelyanov ea-Supplementary_Figures.pdf
- IJMS-Yemelyanov ea-Supplementary Tables.xlsx
