# Supplementary material for: Alterations in the Rice Coleoptile Metabolome During Elongation Under Submergence Stress
Source: Int J Mol Sci. 2024 Dec 10;25(24):13256. doi: 10.3390/ijms252413256 (PMC11678009; doi:10.3390/ijms252413256)
Supplement: Supplementary file 1 [file ijms-25-13256-s001.zip › IJMS-Yemelyanov ea-Supplementary Tables.xlsx]

## Sheet: Table S1
Table S1. Differentially accumulated metabolites. Peak areas.
oxygen status	day	Сultivar	id	biological replicate	technicaal replicate	2-Hydroxyglutaric acid	1-Dodecanol	2,3-Dihydroxybutanoic acid	2,3-Dihydroxyisovaleric acid	2-Aminoadipic acid	2-Aminobutanoic acid	2-Aminomalonic acid	2-Furoic acid	2-Hydroxy-3-methylvaleric acid	2-Hydroxyisocaproic acid	2-Hydroxyisovaleric acid	2-Isopropylmalic acid	2-Ketoadipic acid	2-Ketogluconic acid	2-Ketoglutaric acid	2-Pyrrolidinone	3,4-Dihydroxyphenyllactic acid	3-Deoxytetronic acid	3-Hydroxybutyric acid	4-Hydroxybenzoic acid	5-n-Pentadecylresorcinol	Aconitic acid	Alanine	Allantoin	Ascorbic acid	Asparagine	Aspartic acid	b-Alanine	Benzoylmalic acid	Brassicasterol	b-Sitosterol	Campesterol	Citric acid	Citrostadienol	Cycloartenol	Cysteine	DAG_RI=4190	DAG_RI=4519	Diethylene glycol	disacch_RI=2530	disacch_RI=2546	disacch_RI=2548	disacch_RI=2643	disacch_RI=2648
hypoxia	3	Amethyst	hypoxia_3d_Amethyst	1	1	1855.61	3484.76	1106.54	19762.7	5.08847e+06	345.695	2930.32	520.302	783.729	1894.43	2351.02	16190.8	625.114	419.738	1512.88	2490.74	0	2764.15	1379.14	566.516	169.665	346.604	9624.95	51.8534	13927.8	9466.2	2750.6	342.501	888.446	358.479	7412.66	6210.75	2894.14	1307.74	89.5643	106.974	437.084	1597.66	1371.56	109492	562.752	290.304	7229.5	15935.1
hypoxia	3	Amethyst	hypoxia_3d_Amethyst	1	2	1406.13	3167.62	1377.34	19129.9	0	150.302	2722.68	208.927	256.048	2529.44	2386.77	14417.8	649.129	276.25	1668.84	2287.17	0	2183.47	972.243	362.532	161.562	282.359	8848.8	130.705	12497	9085.57	2794.19	205.605	802.717	388.572	7767.62	8062.12	707.696	1545.61	98.8563	166.548	507.086	1596.67	2906.95	103634	306.912	132.689	5075.29	17895.5
hypoxia	3	Amethyst	hypoxia_3d_Amethyst	2	1	2270.29	5224.5	2184.66	29135.9	338.257	852.704	4659.69	1060.03	693.031	2989.86	2855.34	12930.8	511.039	503.409	6440.51	2324.47	0	3178.29	1685.66	2899.54	453.661	398.809	13833.5	118.613	24281.2	16824.5	5221.94	383.567	1716.8	1169.23	19772.4	17982	31764	3967.87	485.952	97.884	447.13	274.675	3378.51	143971	1317.06	291.514	13817	26752.7
hypoxia	3	Amethyst	hypoxia_3d_Amethyst	2	2	1639.62	3638.31	1657.86	24593.8	0	292.979	7216.67	753.529	1172.48	2667.67	2665.72	11825	646.968	383.106	2014.34	2359.6	0	2668.91	1503.78	1281.42	212.978	326.772	11074	93.3765	20943.9	11004.3	3500.83	252.306	1174.76	483.68	10389.8	3149.61	11167.1	265.836	93.3957	197.581	33.4325	1128.23	4213.55	99254.8	280.735	232.661	4927.48	19658.2
hypoxia	3	Amethyst	hypoxia_3d_Amethyst	3	1	4251.06	5402	4601.35	36296.3	0	1162.2	2101.41	287.548	649.705	3521.76	3897.32	32976.8	1011.17	606.977	8405.51	6315.55	0	4368.39	2457.56	1100.01	288.286	3547.76	31781.8	946.432	34384	19509.4	6151.08	246.756	3462.06	1513.68	50819.2	34003.1	164769	6020.27	657.869	133.11	376.455	9395.85	2377.55	223844	9710.26	2541.7	22873.9	36987.4
hypoxia	3	Amethyst	hypoxia_3d_Amethyst	3	2	1658.55	2624.63	874.233	26772.8	0	208.155	1954.56	593.707	284.531	2035.32	2167.2	15264.4	770.071	344.082	1772.65	2299.81	0	2315.83	496.951	400.088	122.306	425.758	8285.03	183.971	11417.2	9017.18	2577.34	249.247	655.654	306.875	2981.09	3473.12	16270	560.277	115.771	76.6733	16.9939	395.573	4813.69	76157.6	754.456	37.1126	4295.51	14572.4
hypoxia	3	Amethyst	hypoxia_3d_Amethyst	4	1	1381.25	3702.54	1745.07	40868.9	0	1051.93	1441.98	317.681	985.243	2038.15	2505.69	9326.39	631.164	579.928	2443.46	6770.96	0	3698.88	1555.93	269.371	189.436	517.038	17400.3	524.183	26630.9	14650.4	4190.17	288.664	1131.14	377.227	12738.8	10287.6	517.504	1599.54	207.595	21.1663	248.64	2511.82	1459.02	197927	21119.4	8117.76	17995.9	29942.7
hypoxia	3	Amethyst	hypoxia_3d_Amethyst	4	2	1462.63	3673.13	3053.81	37404	1.44906e+06	1047.92	1062.75	356.921	994.48	1675.11	2347.83	7165.78	432.055	429.785	2340.12	5756.02	0	3143.5	1285.29	627.256	206.304	795.084	9231.35	431.046	25030.2	13929.7	4476.37	220.405	729.846	345.695	18106.5	13332.2	27577.2	1935.8	156.393	32.2816	545.175	4946.76	2280.4	200564	3808.36	1485.55	16489.2	21551.6
hypoxia	3	Kuban3	hypoxia_3d_Kuban3	1	1	10843.7	15527.6	6706.76	46744.1	12068.5	27816.1	356091	4033.75	2146.3	6970.3	4155.14	23057.2	3359.37	0	69440.9	60693.1	0	9822.74	4323.95	17458.7	3229.23	26062.1	3.61919e+06	332709	80140.6	588848	119996	70385.7	12464.4	3469.26	11128.3	22313	995104	4238.14	316.098	17576.5	2077.44	528.049	7995.47	398816	17370.4	3665.43	30360.4	42631.2
hypoxia	3	Kuban3	hypoxia_3d_Kuban3	1	2	4054.29	21540.9	9397.56	39225.2	232.432	3198.51	6097.73	1739.38	1730.95	7750.29	4688.34	8212.27	1118.89	0	15845.2	21706	0	18532.3	5157.48	6790.15	1013.93	1224.96	103730	769.662	88338.2	53558.4	24855.8	4655.65	9800.89	2932.81	10714.5	27444.5	133037	3692.37	523.013	515.465	1389.12	1631.6	10980.4	440453	5316.2	582.087	27034.8	60560.6
hypoxia	3	Kuban3	hypoxia_3d_Kuban3	2	1	2202.19	5519.38	1833.85	8022.66	457.259	766.069	8849.56	980.205	578.502	1085.83	1552.74	2954.49	379.615	0	7888.17	779.449	0	2032.39	2527.35	2804.87	1160.82	482.434	15597.8	311.897	24762.8	15910.7	4832.9	941.62	2738.76	10098.6	1190.76	13830	89879.6	9274.84	7511.94	349.453	372.443	69.197	2327.09	109961	1516	892.974	7990.48	16152.4
hypoxia	3	Kuban3	hypoxia_3d_Kuban3	2	2	1266.98	3342.58	1189.7	5336.13	0	635.592	6214.83	1372.03	951.151	2241.96	1508.29	2307.09	384.355	0	3671.31	800.263	0	1518.77	1657.27	2397.2	94.1753	555.977	11783.7	294.131	21771.3	10292.5	3444.89	764.697	1244.91	616.055	561.505	3083.92	66622.9	169.335	128.706	199.635	203.501	44.8909	6043.1	83616.5	725.158	393.129	3628.92	13038.3
hypoxia	3	Kuban3	hypoxia_3d_Kuban3	3	1	2148.67	3487.38	1189	8742.39	0	411.444	4385.47	269.908	507.201	1681.9	1351.88	3966.64	614.771	0	6765.87	2748.69	0	2161.48	859.43	923.73	218.572	1112.93	13937.4	258.528	33340.4	12288.3	5224.77	510.861	2017.05	164.431	103.701	3211.64	124837	601.439	76.0832	305.41	156.714	22.4225	1668.73	163934	1218.18	124.076	7704.28	22818.5
hypoxia	3	Kuban3	hypoxia_3d_Kuban3	3	2	1049.71	2580.29	963.479	7889.82	0	261.327	6122.25	440.861	110.849	1045.78	831.889	3342.68	239.043	0	2678.26	2324.88	0	1762.49	1058.94	700.334	80.1402	508.353	8942.65	214.406	22334	8385.3	3134.78	420.391	1469.73	194.501	518.406	2049.7	106992	783.533	233.343	123.273	96.8455	41.4453	1445.67	99754.5	837.69	145.642	3281.31	15423.4
hypoxia	3	Kuban3	hypoxia_3d_Kuban3	4	1	701.405	1933.24	627.462	7973.42	0	34.7495	1217.41	142.294	158.775	851.909	330.173	2801.19	249.089	0	2327.04	1392.35	101.042	908.256	1123.69	412.605	113.99	452.471	5991.3	418.553	13150.6	5697.28	1886.35	260.473	554.92	202.144	293.84	1530.43	21929.6	444.117	132.262	94.6017	54.8934	31.8841	837.355	49062.2	568.569	126.677	2031.69	8523.97
hypoxia	3	Kuban3	hypoxia_3d_Kuban3	4	2	590.991	2643.79	1509.61	9948.07	106.017	233.176	70860.4	235.003	494.463	1143.9	871.531	1465.75	504.004	0	1511.35	1643.35	164.648	1194	761.542	68.3874	315.825	640.146	7993.77	254.542	21609.9	9254.08	3530.62	477.018	1714.59	155.079	2477.63	4726.63	32049.8	518.099	95.865	164.934	1143.53	74.2391	1825.08	97103	1184.61	150.184	3908.78	13643.5
hypoxia	5	Amethyst	hypoxia_5d_Amethyst	1	1	1325.12	5160.26	1509.22	48059	0	1018.68	2704.22	936.063	2960.88	3523.49	5088.26	6731.99	1013.49	1942.52	1498.72	755.462	0	4916.08	2567.99	1601.03	257.413	370.006	14103.1	79.9552	5982.73	34653	5131.18	7261.52	1477.73	705.451	4085.89	4082.77	23878.5	463.668	169.254	60.6338	56.2286	1546.05	2916.65	50455.1	1909.55	241.387	5424.84	15164.4
hypoxia	5	Amethyst	hypoxia_5d_Amethyst	1	2	1179.71	4917.82	2802.01	47793.1	0	1155.11	3389.99	662.2	2947.08	5736.44	4904.31	6084.9	374.572	1614.69	1740.99	2100.03	0	4668.48	2257.94	759.539	232.235	323.447	14341.7	298.454	7963.46	34079.5	4861.87	6529.88	1597.36	490.044	4078.64	3907.77	25626.2	272.799	171.085	397.051	64.8824	1548.67	2797.62	49861.6	1609.03	151.52	4101.65	14988.9
hypoxia	5	Amethyst	hypoxia_5d_Amethyst	2	1	414.064	3114.75	1961.17	32553	0	1231.8	1058.38	100.204	1778.68	1388.79	2745.76	3393.2	536.101	1069.41	2051.5	3009.94	0	3560.7	1275.62	236.694	93.7469	400.954	15539.5	504.95	11141.6	16016.6	4191.02	4745.97	757.238	149.173	81.8664	2325.82	16397.4	640.807	123.081	145.181	82.0899	722.765	917.147	52646.9	3490.35	1065.13	2296.26	20204.1
hypoxia	5	Amethyst	hypoxia_5d_Amethyst	2	2	1016.6	5525.71	3544.01	35182	0	1224.9	82639.3	25.784	1533.3	2291.25	2026.69	3512.06	358.926	698.694	2929.52	2374.11	83.5749	3677	822.596	333.352	143.94	525.001	20510.5	442.038	10420.2	19482.1	6032.8	573.555	1411.93	294.915	3113.63	5656.01	23674.1	106.55	240.669	110.616	88.9436	1171.93	2153.79	55850.2	4970.71	2084.58	5567.51	22620.6
hypoxia	5	Amethyst	hypoxia_5d_Amethyst	3	1	8217.82	3363.23	8434.34	235212	41675.4	24739.5	511332	145.444	4630.92	7740.49	6843.82	79624.6	10414.7	19304.6	18745	46939.6	1831.07	11801.8	3393.04	855.031	985.795	8124.05	4.07502e+06	285048	58196.4	676283	304133	126116	6819.63	1113.62	114278	64775.6	158689	38604.1	1316.47	17682.2	1280.84	8305.97	6139.95	146545	480601	1.29793e+06	18676.7	36812.2
hypoxia	5	Amethyst	hypoxia_5d_Amethyst	3	2	8410.45	2780.46	11213.7	196070	33890.2	18179.5	534453	761.971	3292.25	6448.01	5594.28	74613.7	9402.96	21955.3	15242.1	39673.5	17343.5	10406.3	2945.22	513.26	1084.8	5182.05	3.53476e+06	167576	63557.1	725509	312200	91755.4	5198.58	635.115	47528.6	33980.7	114526	11265	437.366	14930.2	446.947	3517.34	5007.88	146822	447872	1.10865e+06	12092.7	32067.5
hypoxia	5	Amethyst	hypoxia_5d_Amethyst	4	1	9712.28	3713.15	6628.13	227774	49064.3	21687.6	548568	102.121	6091.06	10837.8	9400.94	178228	16417.6	12868.6	18593.5	49640.9	1805.16	15292.1	3973.49	1407.01	877.315	7208.75	4.24701e+06	313550	42109.3	534181	231792	116658	5561.17	1452.2	144596	78342.4	213082	34428.6	1887.68	14118.7	1169.14	11754.6	7374.22	170936	505270	730655	15768.2	40889.5
hypoxia	5	Amethyst	hypoxia_5d_Amethyst	4	2	8862.13	2662.72	6328.08	211434	47183.4	18744.7	664073	305.274	4357.49	9389.65	9317.39	171102	15555.9	12968	14611.2	41804.9	8443.83	13622.6	2981	1642.49	1005.31	4720.8	4.14126e+06	87054.5	40961.3	464833	210429	97110	4051.41	1011.55	124557	69974.5	208351	29608.5	1442.41	13452.8	1260.53	9799.1	7270.48	186014	44435.7	20294.2	9847.87	30212.8
hypoxia	5	Kuban3	hypoxia_5d_Kuban3	1	1	7228.26	7047.47	5204.63	85318.8	8234.75	20200.1	679046	2420.78	1589.43	5782.3	3214.24	13585.4	2389.42	4777.37	18953.7	15830.4	0	10176	3155.12	13851.9	1989.24	8420.81	2.76485e+06	107650	46599.8	526478	134774	118222	7625.27	3148.41	13481.7	21394	315566	7538.11	432.551	10605.5	1738.99	607.35	6807.89	238868	5683.49	764.794	20153.4	37171.8
hypoxia	5	Kuban3	hypoxia_5d_Kuban3	1	2	8064.5	7018.78	6194.66	101104	9780.3	26825.5	1.26324e+06	1751.85	3379.44	7308.37	3715.34	17529.3	3851.68	8434.99	16933.2	14427.9	848.227	11619.3	3111.52	8066.53	1483.67	7729.54	3.59999e+06	106361	58127.6	634593	169367	223261	7517.94	2730.56	13625	19653	260494	7865.28	635.464	12309.6	1349.93	1054.31	7743.67	277436	6287.24	741.493	20517.3	46517.3
hypoxia	5	Kuban3	hypoxia_5d_Kuban3	2	1	1047.77	2558.3	1222.38	37489.8	0	232.127	9270.66	370.643	341.539	1067.33	977.87	1388.29	478.74	1254.8	1371.61	1104.52	162.644	1930.4	1152.21	413.211	156.559	359.94	9780.24	147.134	10564.9	9653.71	2988.58	724.422	1168.09	139.798	0	2086.21	12616.7	300.553	60.5081	34.1616	71.6865	44.9436	1008.14	56512.3	349.758	120.555	2566.98	8609.55
hypoxia	5	Kuban3	hypoxia_5d_Kuban3	2	2	376.906	2067.72	838.423	25327.5	0	242.551	9527.76	210.618	293.176	1309.64	788.099	1449.57	479.374	1190.03	1512.65	1099.87	0	1713.63	658.495	567.256	88.7555	461.079	7836.49	216.183	9408.67	9251.99	2536.57	902.784	851.482	150.783	0	1954.81	11915.4	285.038	93.1931	169.366	65.3827	40.9915	1518.57	42082	486.707	72.1865	1961.43	8918.08
hypoxia	5	Kuban3	hypoxia_5d_Kuban3	3	1	527.778	3395.21	2265.25	11625.5	0	639.364	851.782	187.229	421.046	1984.36	1279.14	2698.01	266.835	1637.44	3540.41	2653.52	0	2678.27	1330.15	183.522	147.683	381.096	11008.6	359.785	12740.9	14815.8	4691.77	825.783	978.059	254.399	0	2932.88	24692.6	137.73	79.1658	94.6411	97.6441	63.3565	1687.23	79463.4	1889.45	274.753	3962.14	18252.9
hypoxia	5	Kuban3	hypoxia_5d_Kuban3	3	2	743.051	2467.18	773.381	8731.8	0	511.667	1149.06	106.733	538.233	1734.99	982.704	1969.55	348.646	1316.21	1944.61	2001.79	291.53	1475.14	1122.16	68.8738	137.427	356.095	9409.3	17.4827	10089.2	11806	3305.83	130.085	980.074	84.4618	0	1888.17	28778.2	261.227	52.5908	53.2515	62.4912	37.8559	1348.36	46496.5	782.055	85.9056	2390.46	9627.8
hypoxia	5	Kuban3	hypoxia_5d_Kuban3	4	1	858.05	3635.99	1529.26	10973.4	0	501.583	18078.2	698.11	381.157	1878.72	2119.92	2473.29	514.784	1695.96	2127.14	1126.23	0	2046.48	1558.86	1623.5	177.757	358.892	14050.6	169.609	10361.4	13313.9	4086.12	1232.14	1355.67	874.607	0	2959.19	54513	265.49	54.3128	282.622	12.3476	61.1104	1763.99	54623	258.349	199.192	3284.31	10658.1
hypoxia	5	Kuban3	hypoxia_5d_Kuban3	4	2	2080.19	3946.3	2652.02	12113.5	221.825	488.566	28501.8	268.36	350.182	3463.27	1601	2348.41	964.002	2482.01	9483.14	978.308	141.467	2532.72	1174.81	1218.69	143.193	1744.05	29262.6	1037.63	19626.1	18331.7	5905.31	5794.39	4006.36	589.816	4978.51	6686.37	182889	3126.06	133.575	1014.95	1521.25	153.686	3240.44	95057.3	2424.62	253.479	5249.28	17881.3
hypoxia	7	Amethyst	hypoxia_7d_Amethyst	1	1	1958.7	5306.85	2755.23	15352	46.8989	1200.9	14017	609.378	1189.17	4125.49	1633.72	2917.41	442.516	1494.66	2799.17	1315.06	0	3511.92	1859.44	2040.89	224.202	271.004	17751.2	394.105	1804.05	15795.6	5169.83	868.867	1492.57	417.366	1137.29	3392.21	222602	301.311	59.9729	45.2128	36.4367	72.1722	2686.24	27351.5	2303.77	445.943	3004.74	12997.8
hypoxia	7	Amethyst	hypoxia_7d_Amethyst	1	2	1177.63	4602.8	1851.97	14371.7	41.428	892.084	14117.5	600.753	1050.45	2815.81	2604.57	2780.62	400.795	726.211	1973.04	2556.59	0	3493.71	979.423	1181.9	101.098	449.869	15333.9	35.5768	1043.11	13212	4260.22	1047.4	1217.18	699.366	996.545	3093.75	195053	236.611	74.9343	137.446	40.7294	63.7531	1328.24	22611.6	636.733	48.5604	1960.71	11220.3
hypoxia	7	Amethyst	hypoxia_7d_Amethyst	2	1	1004.39	5082.62	2240.07	36636.1	191.15	928.28	2752.82	120.311	899.462	4958.93	3044.88	3181.13	696.22	1407.58	3501.23	1258.58	0	2448.92	2700.09	944.711	172.223	1392.28	18478.2	622.759	2827.62	23231.9	3872.25	301.256	1096.91	400.653	565.219	3504.81	253604	208.34	206.921	249.512	101.061	23.6055	2712.11	23944.9	2202.31	466.534	2754.4	11871.3
hypoxia	7	Amethyst	hypoxia_7d_Amethyst	2	2	613.981	2949.94	962.696	25382.3	6.51108	97.0648	928.908	663.08	698.635	3187.36	1620.95	1314.48	407.77	834.508	891.73	655.38	0	1307.37	903.219	451.071	152.633	107.912	7156.37	263.873	955.2	14900.7	2036.37	248.74	610.518	189.929	591.029	2063.48	115682	145.537	23.8383	100.383	67.5657	37.0024	8262.93	12567.7	2008.34	383.293	1522.66	8167.62
hypoxia	7	Amethyst	hypoxia_7d_Amethyst	3	1	948.849	4732.17	2658.56	79965.6	27.9377	962.053	851.714	207.939	1102.04	2438.2	2151.9	926.743	458.115	4063.01	2939.2	3375.14	0	3478.4	2055.31	298.943	175.548	393.417	17329.2	259.219	4400.51	21317.2	4690.14	380.297	1318.91	201.213	1085.16	3246.23	212398	409.269	13.2847	46.2359	88.3743	85.3024	964.678	32846.6	2022.1	627.825	3301.7	17934.1
hypoxia	7	Amethyst	hypoxia_7d_Amethyst	3	2	1412.68	13377.5	6457.6	70640.1	68.0165	1084.57	4226.81	261.024	1411.65	2532.56	1167.18	1017.44	321.757	2143.23	4749.19	2448.75	0	3360.53	1955.24	288.865	206.103	570.058	25812	659.489	6240.58	25589.7	7944.67	1041.55	2148.85	288.161	2846.61	3780.69	243052	1117.16	68.23	247.535	391.838	178.016	4951.63	32089.6	4920.75	1396.94	5021.85	19475.2
hypoxia	7	Amethyst	hypoxia_7d_Amethyst	4	1	5027.26	2684.13	4743.1	181957	16807.1	17384.7	530697	24.0633	1874.69	5734.11	3194.28	26753	3844.54	8913.62	8126.15	15903.8	913.044	6083.26	2166	1336.17	160.719	9003.08	2.93462e+06	58322.9	20305.1	591259	159842	80534.4	2923.9	362.363	16396	12001.7	790075	5368.11	115.803	9116.45	570.916	400.811	4120.01	55898.6	20821.5	7892.19	6643.03	22855.7
hypoxia	7	Amethyst	hypoxia_7d_Amethyst	4	2	4403.73	2544.25	4462.26	167502	15762.3	13677.9	726351	311.025	2388.45	5412.47	3080.97	27581.8	3753.93	9625.11	6873.14	12980.7	7597.91	5691.89	2041.69	2295.99	393.045	5723.2	3.24524e+06	47177.5	20333.5	509096	156984	78610.5	1850.77	183.946	15013.1	10940.5	683581	4257.6	119.692	8287.92	225.047	415.738	4178.25	56484.3	8452.83	3586.9	4918.42	22757.9
hypoxia	7	Kuban3	hypoxia_7d_Kuban3	1	1	10491.3	9590.52	16806.9	166124	28539.9	54155.5	575319	2600.62	10404.9	24879.4	8538	69518.8	6841.25	34801.9	20504.4	55300.3	1343.49	31351	8951.3	11726.2	7129.29	38522.1	4.23774e+06	126939	53830.1	1.09889e+06	723388	289034	16059.1	7481.53	246197	145129	906893	145623	5229.95	43884.5	3406.64	9913.73	16309.5	367395	27072.6	5325.17	24710.3	65066.7
hypoxia	7	Kuban3	hypoxia_7d_Kuban3	1	2	9322.51	9401.45	17518.9	176426	34195.8	73135.5	787256	1845.36	17658.6	27549.8	9517.59	77516.6	6995.27	36731.8	19686.8	68249.4	2735.53	32247.3	9068.73	7418.52	7250.95	26149.6	3.99609e+06	116446	56747.4	1.27222e+06	837702	505588	15182	6120.5	277590	162007	903125	176914	6946.35	47032.3	5351.13	15443.7	18922.9	409271	18685.1	3306.78	23373.4	69121.9
hypoxia	7	Kuban3	hypoxia_7d_Kuban3	2	1	4254.11	37039.9	16275.8	65861.5	304.161	1998.37	2819.97	244.804	4511.44	3662.16	3498.65	5990.02	994.185	6195.7	13657.8	1437.47	0	18714.5	7024.18	2447.98	3043.24	2465.03	70541.9	1378.96	9114.84	45286.6	23408.3	5018.02	6226.01	2381.9	121240	68954.4	160249	63700.4	2417.86	300.3	2524.99	3081.13	6069.9	259931	12520.5	4236.23	26480.8	55527.3
hypoxia	7	Kuban3	hypoxia_7d_Kuban3	2	2	4904.91	37266.8	19327.5	15340.2	982.052	2310.05	950.137	66.5859	4709.41	6883.38	3224.7	18876.9	1103.7	8349.57	17088	782.841	220.352	8094.93	7591.94	1630.69	3331.93	5379.9	91110.3	3204.75	18472.9	57752.3	20731.9	750.089	7581.64	2004.51	109074	62278.7	59608.5	48788.8	1817.73	555.487	1433.15	6854.9	6132.25	262474	8692.88	3587.82	27338.6	53226.6
hypoxia	7	Kuban3	hypoxia_7d_Kuban3	3	1	1239.95	10876.9	4826.95	12384.2	111.439	1293.56	1677.02	253.469	1270.25	2324.48	2083.64	11214.9	305.846	2386.33	4500.89	2325.38	0	4102.13	3968.71	463.604	118.469	291.865	23092	524.984	6095.99	21674	8098.86	4354.37	1561.76	234.343	20713.8	11801.3	35925.8	4660.3	181.423	175.809	674.099	2759.19	2861.8	116525	2938.79	125.38	7961.91	20741.7
hypoxia	7	Kuban3	hypoxia_7d_Kuban3	3	2	1411.32	5249.66	3259.21	8938.33	31.6809	1241.59	5166.5	290.968	1526.68	4464.47	2349.71	3496.09	526.339	2165.21	5000.76	1625.92	0	3320.25	2339.22	585.658	262.32	1250.3	30694.2	489.064	9773.05	18381.4	5483.47	932.82	1342.14	505.224	19224.8	13140.3	3680.87	8804.77	312.367	295.008	126.856	1679.44	2130.25	72356	2216.29	471.644	4212.41	14899.2
hypoxia	7	Kuban3	hypoxia_7d_Kuban3	4	1	832.983	2950.36	675.779	6589.11	62.3454	560.153	6356.98	76.5529	740.778	2784.91	1134.98	2516.28	463.936	1187.35	1702.59	1608.13	0	1782.73	1095.14	281.865	125.435	385.244	11148.2	47.3072	3981.69	11712.2	2981.04	607.181	732.291	197.45	11861	2083.64	25013.6	245.977	76.6858	114.057	288.555	63.0613	2097.08	37497.9	641.208	310.958	1952.29	8752.19
hypoxia	7	Kuban3	hypoxia_7d_Kuban3	4	2	697.961	6391.82	3788.88	10575.1	93.6514	956.677	1744.79	229.299	567.656	1674.3	1966.56	5090.25	207.611	3272.41	3656.3	2517.58	93.4495	3638.6	2985.18	434.447	255.428	244.679	23069.5	499.673	4498.9	19128.3	7091.97	1250.52	1575.81	166.026	22153.4	4642.66	41010.9	5096.09	291.169	324.412	677.829	2086.46	4746.58	72775.7	3431.52	339.173	5754.66	13606.8
normoxia	3	Amethyst	normoxia_3d_Amethyst	1	1	1493.73	6106.11	3360.56	2839.54	91.328	140.222	209.948	872.145	858.034	1770.73	1025.46	1043.45	1012.67	9496.16	3664.33	486.4	412.089	1215.9	2788.45	2151.31	11819.1	748.758	7031.2	7832.18	42390.7	15537.3	3200.76	460.482	3238.19	1198.78	7341.39	17114.4	84833	461.757	380.832	68.5879	818.702	2626.7	2416.75	33929.8	1588.8	1662.83	9686.93	5082.44
normoxia	3	Amethyst	normoxia_3d_Amethyst	1	2	808.548	4699.32	3272.55	2117.08	37.6985	416.359	533.243	852.701	1507.89	2440	1194.41	430.789	657.539	13166.4	2274.2	284.761	173.86	956.127	2261.03	1285.85	6721.09	578.002	5977.84	5892.35	32767.5	10509	2459.75	116.952	1993.08	580.255	2957.09	7700.2	69705.1	205.42	252.585	106.677	578.005	1107.99	1714.72	25025.5	1311.68	692.83	3747.26	4419.19
normoxia	3	Amethyst	normoxia_3d_Amethyst	2	1	2719.07	7568.57	16579.6	5758.56	97.7396	72.3307	397.225	315.513	2195.74	1646.77	694.782	1263.07	1109.79	19084.2	9991.72	363.725	561.045	2936.06	2938.06	1000.4	938.408	1752.65	4844.85	8262.59	238915	22187.1	4303.57	2761.09	4814.56	784.668	3172.49	8300.59	427594	493.97	24.0488	185.898	737.731	6428.3	1319.85	86054	4127.68	1146.67	18436.6	17695.3
normoxia	3	Amethyst	normoxia_3d_Amethyst	2	2	3145.17	9272.46	12172	5867.12	25.4661	150.227	1195.45	85.7805	2624.62	2093.34	957.186	1303.13	703.153	23354	10074.4	538.539	524.055	2425.1	3603.81	669.104	1002.88	2191.27	4958.77	5822.24	221311	23255.8	5044.62	8034.02	7789.94	809.558	6006.51	11661.1	443105	509.639	59.0828	242.868	463.626	10304.2	5575.87	75124.2	8883.21	3634.51	10839.2	23339.1
normoxia	3	Amethyst	normoxia_3d_Amethyst	3	1	567.398	3749.91	4374.93	1471.74	34.159	100.197	535.252	707.895	1079.15	1383.91	644.337	402.339	505.03	8131.2	4405.14	325.046	206.307	761.506	1933.4	1038.54	3652.4	490.48	5395.58	5866.65	24310.8	11151.7	2052.9	66.4194	2879	544.255	1838.76	5698.13	135592	144.812	83.6717	96.6613	525.244	1803.15	1807.78	25378.6	2974.72	661.452	6050.82	4620.19
normoxia	3	Amethyst	normoxia_3d_Amethyst	3	2	1359.75	3775.75	4205.36	1459.63	29.1387	85.471	401.137	516.609	686.118	1108.82	560.341	433.537	743.95	12616.9	4887.69	233.563	224.43	704.103	1392.87	585.844	3028.59	736.476	4494.05	4590.15	23449.3	9459.57	1845.41	86.691	2985.91	333.417	1235.38	4345.49	129774	170.572	161.102	139.976	620.579	2628.97	2282.82	19919.9	2348.78	176.083	4390.54	4732.05
normoxia	3	Amethyst	normoxia_3d_Amethyst	4	1	2076.98	6513.03	31208	8469.25	2785.12	1251.56	12316.9	841.557	4068.78	2149.88	1939.31	9084.15	2660.49	38874.5	19828.8	1231.15	2025.77	2242.32	5463.95	1124.6	5240.59	5001.48	113669	18839.1	121026	796743	19273.9	2752.06	13185.7	965.595	23000.4	35932.8	44794	2400.61	355.576	168.247	1039.46	24121	2975.61	108369	51267	18320.3	20628.1	17520.9
normoxia	3	Amethyst	normoxia_3d_Amethyst	4	2	2332.07	3237.83	44444.2	6391.29	2247.21	911.276	43230.6	984.305	5174.41	1865.93	1168.83	3188.12	3088.4	37744.2	14967.7	3048.24	1405.31	3007.05	2647.46	1098.34	7771.65	2509.2	187666	137169	154295	2.3088e+06	654762	5306.26	8332.14	1070.72	19846.8	44601.1	34417.4	178.2	371.571	3438.43	589.332	4267.64	1397.29	107567	5718.07	2130.97	16888.2	15481.4
normoxia	3	Kuban3	normoxia_3d_Kuban3	1	1	1623.67	4474.52	12640.8	2851.41	164.55	631.598	2413.38	693.551	2202.94	2167.13	1240.89	1221.14	1245.35	16782	20859.2	0	135.28	1075.03	3098.84	2316.36	157.234	1144.72	10362.8	8850.77	135991	15209.2	3762.77	1174.2	5934.31	644.522	2218.23	9133.72	102737	147.203	194.913	919.203	544.213	503.927	2654.47	55440.3	1657.81	0	4964	5451.11
normoxia	3	Kuban3	normoxia_3d_Kuban3	1	2	963.334	3711.23	9397.9	1562.68	0	217.851	1058.24	813.287	1273.22	793.994	1249.01	304.382	687.973	9656.28	8221.01	0	131.903	822.228	2353.04	870.831	412.441	468.069	5791.9	716.236	59165.4	8464.65	1993.64	562.553	1633.7	384.558	1504.9	2958.33	68598.3	175.314	76.4902	220.173	6.12463	107.609	1332.96	23176.5	259.91	0	1579.23	1937.32
normoxia	3	Kuban3	normoxia_3d_Kuban3	2	1	6512.54	11293.2	90245.2	13252	8790.32	1451.29	21214	2843.03	5635.01	4789.03	1635.83	4914.22	4408.29	63919.9	107899	0	433.328	5266.64	8468.29	17958.1	1730.59	4410.06	187426	278489	353203	3.68597e+06	875588	35987.4	27249	2460.88	5918.33	27342.1	89790.7	738.238	344.892	3962.84	561.697	1324.6	9155.97	194586	4148.76	0	28347.5	11420.4
normoxia	3	Kuban3	normoxia_3d_Kuban3	2	2	7309.37	36743.1	41105.5	36045.7	322.696	1311.16	91143.7	1251.2	23156	1134.31	1225.65	4956.79	2019.59	58216	48274.9	0	773.093	9439.66	2172.02	10365.1	1097.38	1745.64	29985.8	8157.8	399971	67686.3	28199.1	51080.3	25078.2	3671.42	13018.2	42139.9	22317.3	1151.77	1667.71	1417.08	2442	3798.62	29712.9	221983	11393.6	0	18113.4	18880.5
normoxia	3	Kuban3	normoxia_3d_Kuban3	3	1	686.857	3830.45	5052.53	1001.89	0	163.009	678.007	91.4154	999.397	1773.17	392.31	850.243	1060.83	11088.9	8503.87	0	128.049	609.553	2377.13	760.635	191.638	1190.24	9724.05	2061.59	77762.9	10088.2	2475.18	457.579	5634.66	442.026	4329.67	9650.75	189393	119.855	215.728	439.16	490.529	663.642	3094.99	46748.6	2163.18	0	2883.6	4009.1
normoxia	3	Kuban3	normoxia_3d_Kuban3	3	2	678.727	2991.72	4115.45	1886.12	0	114.383	502.088	280.511	630.976	857.339	187.414	628.348	608.305	6924.17	5087.76	0	84.3114	623.374	1785.02	574.756	115.878	498.797	4627.79	337.11	41068.2	6770.45	1658.2	631.878	1474.77	1023.41	1253.81	2506.2	109818	114.044	44.0564	183.438	67.4382	89.6544	2643.18	23399.3	115.035	0	1006.92	1549.09
normoxia	3	Kuban3	normoxia_3d_Kuban3	4	1	487.529	1887.96	12809.4	1495.12	0	128.899	425.417	46.2677	516.395	1367.79	374.729	799.328	565.107	12807.4	6877.12	0	277.694	501.39	1673.63	256.888	199.704	834.413	3473.51	2480.37	59313.4	9475.38	1482.14	244.893	2948.38	147.41	1027.17	2338.9	92618.5	101.638	76.4417	74.5106	75.9965	49.3402	2140.09	37264.5	896.177	0	2900.32	3691.47
normoxia	3	Kuban3	normoxia_3d_Kuban3	4	2	165.306	2132.82	12897.8	1771.56	0	41.0001	544.873	369.376	418.294	1365.94	571.533	655.855	687.158	11026.4	5220.38	0	199.345	564.867	1313.74	376.133	189.525	637.068	3943.09	2271.1	51806.7	10004.8	1770.7	381.609	2593.91	42.3717	1263.54	2460.4	90239	90.8921	71.5419	189.876	67.9617	43.9516	2324.85	34167.3	1004.75	0	2072.54	3008.65
normoxia	5	Amethyst	normoxia_5d_Amethyst	1	1	726.603	2417.66	7294.79	311.427	27.0212	68.7873	314.809	385.101	286.103	675.71	162.302	425.925	338.328	13512.9	1556.68	0	33.9147	711.655	1348.16	448.68	124.693	369.506	3468.75	429.475	3476.37	7127.7	1403.63	107.614	692.123	202.727	510.403	2022.64	9038.1	0	66.2765	64.3677	56.7757	121.746	1417.49	8964.5	960.651	0	1386.63	2214.88
normoxia	5	Amethyst	normoxia_5d_Amethyst	1	2	692.786	2874.39	9840.68	254.62	24.8968	51.49	311.7	460.191	364.84	1104.02	387.987	708.175	355.412	15972.1	6188.74	506.644	115.451	613.877	931.865	489.041	215.203	359.224	3547.23	638.077	4716.66	8672.6	2685.46	453.97	984.705	69.1554	470.276	1932.86	81007.7	0	52.2321	158.241	143.844	165.243	1333.41	9129.96	802.879	0	1083.94	1891.7
normoxia	5	Amethyst	normoxia_5d_Amethyst	2	1	1448.97	4420.12	34901.8	8005.25	112.049	142.836	486.064	558.247	3534.08	2545.82	2531.02	819.768	561.919	35055	1861.4	0	163.025	2066.01	4409.03	2122	7109.93	651.075	5232.76	323.064	5155.48	23829.5	3899.49	3.66039e+06	2126.65	794.125	1304.57	5545.71	16347.9	271.466	265.871	187.096	65.9173	896.109	3513.29	45325.8	2117.32	0	21534.6	3766.05
normoxia	5	Amethyst	normoxia_5d_Amethyst	2	2	1999.89	6415.74	50569.6	2778.85	75.9215	215.978	596.818	549.402	5081.53	5823.56	2241.02	1459.06	1420.27	70743.9	11353.3	0	282.871	2506.8	3627.39	1924.99	17330.6	3205.24	6756.94	1869.59	9072.66	30071.9	5833.31	228.705	21657	1561.53	2931.98	17118.1	293202	241.233	376.449	739.408	279.783	4740.05	8581.43	69410.1	3930.32	380.241	17485.8	5191.61
normoxia	5	Amethyst	normoxia_5d_Amethyst	3	1	1975.93	7747.26	76791.2	3462.14	128.515	254.679	361.768	792.745	6796.31	6727.41	3383.31	2046.19	1586.35	89996.1	13071.1	0	320.961	3909.45	6104.99	1406.5	24879.2	3212.88	5371.75	10320.5	20645.4	42705.4	7261	782.088	39906.3	2354.17	6273.63	29022	363584	0	361.483	448.668	199.984	6813.17	5371.25	122814	4061.59	0	59477.3	10336.5
normoxia	5	Amethyst	normoxia_5d_Amethyst	3	2	2250.72	3199.47	60192.7	1720.73	64.3833	133.153	558.739	530.065	4430.78	2062.82	1413.11	1019.99	709.15	56154.2	3389.42	0	141.331	2170.31	3121.02	787.324	7720.94	1028.59	4250.05	1296.18	8353.69	23976.5	3282.47	54.4123	5766.66	287.941	373.414	5114.81	109320	0	32.2365	80.186	135.279	388.054	2769.26	50033.1	2669.85	0	14198.1	4299.46
normoxia	5	Amethyst	normoxia_5d_Amethyst	4	1	2296.85	2696.65	106885	2400.03	3751.36	1108.31	30657	1653.74	13688.7	5644.27	4424.95	4588.81	1478.32	109881	10275.5	3885.2	1954	4660.62	4939.39	1806.91	20322.3	3984.78	310104	113404	19325.5	1.44082e+06	601451	4391.46	31990.4	1846.07	10608	28636	112530	1129.96	347.384	5758.78	514.096	4258.39	5479.53	116981	23541.8	10049.2	51223.2	12663.4
normoxia	5	Amethyst	normoxia_5d_Amethyst	4	2	2630.6	2269.78	109670	2171.57	3641.44	923.552	30416.9	1843.88	13690.6	5194.4	3777.37	2263.27	2116.96	106716	9877.88	1744.64	20781	4287.68	5484.91	1841.58	19973.3	2935.13	65052.2	138185	23198.7	1.43287e+06	653400	7554.46	20580.6	1292.24	7227.03	24024.5	102109	0	313.387	5719.31	318.985	2520.87	5055.74	100043	10064.9	5782.34	32837	10979.2
normoxia	5	Kuban3	normoxia_5d_Kuban3	1	1	5722.55	4023.69	49925.5	6289.99	0	88.9912	555.583	2463	5721.21	4526.22	2746.54	3244.41	865.435	45151.8	5492.38	530.422	209.806	3929.42	11460.7	2306.03	3047.09	715.524	5920.32	207.983	18982.7	49404.2	4544.68	267.026	5034.74	571.97	239.901	5693.25	92232.9	250.317	161.815	307.337	29.1126	710.929	9133.01	122508	2023.18	159.278	5279.29	3142.4
normoxia	5	Kuban3	normoxia_5d_Kuban3	1	2	8375.01	5484.04	45502.7	7858.44	0	384.593	2019.46	2540.49	4619.95	3502.42	3052.02	3848.98	1945.72	53758.5	23072.3	641.366	239.677	4202.44	13592.4	1624.35	2928.74	2234.21	8683.33	706.672	23168.5	50117.3	6141.36	395.697	11868.4	593.373	235.255	6024.18	272205	130.251	324.082	660.817	755.204	91.6017	8429.37	140607	2630.37	471.294	6319.11	6083.15
normoxia	5	Kuban3	normoxia_5d_Kuban3	2	1	9747.27	5801.3	54163.8	5221.3	66.9522	387.56	549.269	3195.02	9042.06	7706.89	5720.96	7934.93	2485.05	78161.9	61879.3	1149.72	430.975	4404.47	17416.5	1382.1	5701.39	3742.3	8104.08	3780.69	28604.7	57185.3	8023.2	286.288	82937.4	5760.34	6829.29	51691.2	643474	276.583	1697.95	1375.76	667.255	1529.84	9361.88	220313	2680.04	1024.4	11244	6719.46
normoxia	5	Kuban3	normoxia_5d_Kuban3	2	2	7895.85	3561.92	48895.2	4871.39	0	137.792	812.559	2255.03	5572.7	4078.39	3032.58	6927.93	1893.5	60470.2	50211	473.664	195.724	3645.35	11086.1	1249.85	1798.32	1781.83	4531.1	970.369	18464.6	45758.5	4654.77	671.289	17426.9	688.233	693.497	8429.57	549777	186.837	131.364	588.373	986.69	959.386	6973.58	121636	2247.75	150.338	4525.89	4165.95
normoxia	5	Kuban3	normoxia_5d_Kuban3	3	1	4993.28	3741.15	25547.2	3433.51	88.5116	299.971	13590	1172.8	3349.83	2465.77	1276.79	4409.38	1110.33	44888.3	19412.9	694.287	254.298	2654.33	3897	622.839	4200.54	1595.27	4361.91	1676.79	18282.5	35491.4	4285.72	243.756	37002.5	3986.23	8795.76	41629.2	325216	333.21	1965.53	826.519	1417.72	2109.1	4996.26	124051	5278.19	1974.47	8181.38	6527.66
normoxia	5	Kuban3	normoxia_5d_Kuban3	3	2	3488.33	3967.99	24113.2	3630.14	0	101.856	733.637	1420.53	1439.28	1844.79	1207.45	2370.7	1018.91	30700	11335	385.274	175.952	2077.67	4129.7	298.801	1202.29	1039.81	5058.56	681.664	13242.9	32145.3	4065.3	162.97	6247.2	238.026	593.151	3747.89	127469	111.884	9.52896	498.937	538.296	1425.16	4978.23	75734.5	4379.4	1086.25	3615.23	3438.49
normoxia	5	Kuban3	normoxia_5d_Kuban3	4	1	33709.1	9640.04	576933	3733.92	84688.7	3179.14	58418.6	18091.7	69207.5	39594.9	19743.8	12885.9	7475.33	510783	30333.2	14272.4	3247.56	37575	23656.5	16728.2	41742.9	10674.7	359798	264418	17317.2	1.32091e+06	1.1816e+06	32066.9	193679	16946.1	35061.6	204058	347144	4066.82	9752.6	23057.5	3586.03	9959.16	33889	996023	9339.55	2462.7	230603	47641.2
normoxia	5	Kuban3	normoxia_5d_Kuban3	4	2	25418.1	7695.99	485983	3207.5	68307.9	2083.25	75283.6	14295.7	53645.2	19771.5	15286.1	8999.22	6278.23	433291	23034.9	9795.69	2681.3	28940.8	18320.7	11581.1	33311.3	6450.4	274349	162199	13233.6	1.15035e+06	971031	32427.4	169966	15826.8	32654.8	189964	311803	3862.01	10243.3	18650.6	3023.76	10288.1	28996.2	809698	8195.98	1677.93	165669	16021.1
normoxia	7	Amethyst	normoxia_7d_Amethyst	1	1	6800.89	2499.16	152560	10361.3	6601.77	1473.7	28267.6	1925.47	20154.7	6268.74	7921.89	12794.4	2966.99	141421	8730.58	2400.88	3794.05	6936.03	10364.7	2211.31	27363.9	3424.23	265200	244982	4718.33	1.87903e+06	651593	7791.56	28217.4	1153.66	114.959	10629.6	155291	0	939.322	14364.8	308.922	300.043	5405.84	132124	4819.6	2504.08	64996.3	9774.82
normoxia	7	Amethyst	normoxia_7d_Amethyst	1	2	6117.92	1975.12	118550	23605.5	7105	2502.68	101129	1984.18	18111.7	5806.24	6770.11	13964.2	2304.15	117666	7981.47	3122.56	10330.3	6010.16	8280.84	1647.72	21552.4	2667.9	1.0237e+06	196169	6267.3	1.69636e+06	540529	11287.8	15462.7	969.073	1631.42	5749.21	184635	0	789.028	11774.5	99.3595	186.044	4908.34	115353	5703.46	2857.75	36166.5	11073.4
normoxia	7	Amethyst	normoxia_7d_Amethyst	2	1	5477.32	4411.1	79891.3	6142.5	0	660.022	1635.34	1648.44	18352.7	6846.14	10232.6	4746.8	1430.96	64862	9979.82	153.569	304.929	6840.89	13382.2	2957.14	28504.3	2664.48	7676.95	1764.8	1707.53	32282	5214.25	2.21835e+06	7703.95	418.693	0	5432.74	319314	246.745	249.213	1149.54	18.5211	121.831	6530.86	106234	2366.36	0	55582	4558.56
normoxia	7	Amethyst	normoxia_7d_Amethyst	2	2	5264.64	4265.04	76390.2	5903.78	0	779.298	1627.03	1588.03	14121.8	7435.53	8413.44	4047.46	1160.04	86567.7	11030.7	98.7414	247.661	6194.51	12866.4	1904.78	23706.6	3169.7	7391.65	971.614	2052.64	30348.8	4729.56	825.598	9131.47	537.7	0	4313.43	315755	225.445	272.517	1064.92	33.0731	122.17	6254.33	83035.1	2192.89	0	24934.3	3296.12
normoxia	7	Amethyst	normoxia_7d_Amethyst	3	1	2351.47	2472.31	48936.7	4213.08	0	202.393	514.419	1122.03	3621.27	3738.49	2194.63	4806.44	939.978	39289.1	9486.04	68.6345	56.1544	2969.67	5319.51	1098.08	3734.9	645.409	4355.67	282.582	1737.09	17392.9	2399.44	2.34069e+06	2261.88	112.163	0	2559.17	64725.5	0	71.8179	699.807	21.4433	28.5869	2788.11	41462.8	905.525	0	17471.6	2499.92
normoxia	7	Amethyst	normoxia_7d_Amethyst	3	2	1477.66	2680.32	32693.3	4408.16	0	213.515	312.092	735.831	3428.44	2527.24	1951.49	1787.68	632.219	33916.4	2303.09	57.2025	75.0611	2197.44	3156.06	1037.38	4259.13	448.331	4325.45	235.605	1365.05	15454.4	2412.03	87.5142	1904.1	278.651	0	2219.91	22058.5	0	162.435	580.953	85.1627	45.3805	12713.3	32728.7	2076.64	0	10149.2	1765.02
normoxia	7	Amethyst	normoxia_7d_Amethyst	4	1	2140.87	3066.45	28898.3	4412.78	0	303.274	435.281	947.25	5727.47	3527.86	2590.66	2000.52	754.636	43920	5382.74	81.2497	218.644	2405.53	5297.02	868.772	15494.2	1389.79	3460.78	861.373	2476.34	23124.9	2946.43	1621.02	6731.5	180.989	174.196	4363.24	80820.6	0	181.02	503.675	28.8622	51.7664	2938.13	41750.5	4376.7	1060.18	31627.5	4846.33
normoxia	7	Amethyst	normoxia_7d_Amethyst	4	2	1883.55	2580.66	29882	3165.16	0	131.932	695.322	758.034	3359.36	2877.13	1693.65	3143.55	471.365	43508.6	6716.37	67.9845	289.577	2088.78	2472.76	473.183	8305.7	707.391	3439.73	692.176	1921.97	21086.4	2256.77	693.657	2758.59	147.648	0	2166.05	115718	0	186.983	328.356	20.272	82.0186	3823.37	31675.9	2383.53	0	8175.14	2034.18
normoxia	7	Kuban3	normoxia_7d_Kuban3	1	1	2876.21	3582.26	50751.4	1034.71	0	348.701	492.893	3667.04	18784.7	6857.92	8861.88	1253.78	690.396	71766.1	7201.22	282.02	212.002	7149.12	6663.36	2008.42	11735.9	331.881	7188.17	447.563	2066.95	22302.5	3428.42	572.683	1991.78	897.52	605.318	9063.9	13219.4	268.636	321.694	451.021	622.988	109.916	14904.8	153199	2980.55	232.423	29412	3063.89
normoxia	7	Kuban3	normoxia_7d_Kuban3	1	2	3106.57	4191.91	43531.3	9965.24	0	832.027	1597.82	2454.36	13138.9	4817.97	6560.71	2288.45	565.087	48594.9	2319.66	864.11	254.736	7732.41	6254.49	1551.86	10292.5	654.267	12702.9	476.309	4139.74	23303.4	4499.75	452.992	2805.34	893.233	1166.69	9712.65	59081.6	418.853	325.945	293.692	863.577	592.045	13123.1	148125	4322.01	722.358	16457.8	4381.83
normoxia	7	Kuban3	normoxia_7d_Kuban3	2	1	5088.01	2858.16	55569.9	1185.7	0	247.603	602.805	3018.94	10950.1	5254.15	6372.72	2385.34	1000.29	117690	7546.3	139.068	268.24	6866.04	6780.78	1145.51	18946.9	769.713	5371.97	1066.28	3421.98	26764.5	4014.02	794.647	4904.81	726.97	912.723	10051.5	94128.9	147.271	167.073	497.62	647.202	175.702	9222.79	232454	3062.13	445.365	44164.4	3965.13
normoxia	7	Kuban3	normoxia_7d_Kuban3	2	2	4495.5	2910.52	48543.4	1549.53	0	163.292	12115	2595.1	9777.03	6505.83	4962.44	2023.81	607.969	112907	5763.37	262.249	119.117	6324.78	6560.58	1130.81	15071.8	761.728	4645.5	917.578	3355.75	25950.4	3721.62	591.705	4864.98	695.86	441.066	8903.51	82508.3	147.976	132.367	166.137	720.65	513.253	8135.15	187840	2718.34	364.956	17544.7	3026.64
normoxia	7	Kuban3	normoxia_7d_Kuban3	3	1	4342.93	1664.69	15403.2	1742.62	0	186.631	610.189	3176.33	4257.96	1902.94	2176.74	3013.69	1749.5	19581.4	11867	78.0925	85.1731	2171.53	6902.88	701.438	3162	436.032	2520.04	285.438	1618.2	18269.6	2283.41	586.268	3439.96	423.553	46.5373	4982.7	35644.5	126.128	101.679	440.773	231.641	114.268	6001.33	47757.4	3157.33	352.314	3726.35	2747.68
normoxia	7	Kuban3	normoxia_7d_Kuban3	3	2	4994.7	2944.4	19119	3424.07	0	227.64	534.485	3062.24	5123.11	3204.99	2124.95	2038.43	1219.19	23758.1	13058.2	585.205	498.699	3461.43	6868.26	779.772	2579.83	1326.79	4528.96	252.282	3284.11	29281.4	3765.69	398.231	7418.12	301.587	113.995	3962.01	65661.3	153.52	145.777	618.94	542.152	829.454	8559.92	55486.2	3320.15	205.858	3036.38	2194.9
normoxia	7	Kuban3	normoxia_7d_Kuban3	4	1	56628.1	13209.2	210331	17156.1	76066.6	2541.03	16986.9	46259.7	147150	49756.6	65353.2	37872.1	49053.2	158977	97340.3	11836.5	1636.99	28191.7	99441.1	15418.4	46964.7	6518.1	172689	176310	6464.64	621226	376697	40668.8	296871	55855.1	31130.4	336123	760180	16179.7	29783.6	11887.1	5210.28	6065.12	124437	405651	8915.96	642.325	30713.5	10839.6
normoxia	7	Kuban3	normoxia_7d_Kuban3	4	2	54344	11816.9	212090	17670.6	73429.9	2574.4	22013.3	49911.7	152416	50749.7	65902.6	37072.1	15903.1	156696	44201.2	11988.9	1977.53	28741.1	98209.1	12905.3	47618.5	3626.84	127802	141570	6000.94	571817	342186	42563.4	267411	49934.1	28686	299647	707244	12787.7	24855.1	11123.7	3617.02	5523.64	122998	398209	8553.27	413.491	29783.8	10035.7
[truncated: 322 more columns]

## Sheet: Table S2
Table S2. Parameters of OPLS-DA models.
normoxia VS hypoxia
	R2Xp1%	R2Xcum	R2Ypred	R2Ycum	Q2Ypred	Signif.	Q2Ycum	pQ2
Ametist, 3 days	0.405	0.646	0.985	0.999	0.894	R1	0.945	0.031
Kuban 3, 3 days	0.363	0.581	0.997	0.999	0.86	R1	0.927	0.032
Ametist, 5 days	0.398	0.732	0.942	0.982	0.763	R1	0.88	0.021
Kuban 3, 5 days	0.451	0.554	0.985	0.997	0.943	R1	0.959	0.022
Ametist, 7 days	0.457	0.733	0.995	0.998	0.944	R1	0.977	0.024
Cuban3, 7 days	0.428	0.672	0.98	0.992	0.933	R1	0.959	0.028
	Kuban 3 VS Ametist
hypoxia 3 days	0.253	0.521	0.928	0.987	0.745	R1	0.865	0.035
hypoxia 5 days	0.216	0.668	0.827	0.987	0.539	R1	0.803	0.027
hypoxia 7 days	0.18	0.542	0.869	0.954	0.427	R1	0.774	0.035
normoxia 3 days	0.202	0.422	0.942	0.996	0.612	R1	0.844	0.028
normoxia 5 days	0.204	0.517	0.937	0.984	0.643	R1	0.859	0.026
normoxia 7 days	0.228	0.533	0.917	0.968	0.628	R1	0.852	0.03

## Sheet: Table S3
Table S3. Network statistics.
	Ametist		Kuban 3
	normoxia	hypoxia	normoxia	hypoxia
Number of nodes	346	345	351	344
Number of edges	3175	4352	3488	3373
+ correlations	2925	3479	3300	2967
- correlations	250	873	188	406
+/- ratio	11.7	3.99	17.55	7.31
Avg. number of neighbors	18.353	25.421	20.034	20.198
Network diameter	9	11	10	11
Network radius	5	6	6	6
Characteristic path length	3.543	3.253	3.602	3.615
Clustering coefficient	0.565	0.556	0.592	0.585
Network density	0.053	0.075	0.058	0.061
Network heterogeneity	0.655	0.909	0.673	0.799
Network centralization	0.089	0.185	0.098	0.133
